# Supplementary material for: A Tumor Progression Related 7-Gene Signature Indicates Prognosis and Tumor Immune Characteristics of Gastric Cancer
Source: Front Oncol. 2021 Jun 14;11:690129. doi: 10.3389/fonc.2021.690129 (PMC8238374; doi:10.3389/fonc.2021.690129)
Supplement: Supplementary file 12 [file Table_1.xlsx]

## Sheet: Table S1
Supplementary Table 1. The primers used in qRT-PCR assays
β2-M	Forward: 5’-GAATTGCTATGTGTCTGGGT-3’	Reverse: 5’-CATCTTCAAACCTCCATGATG-3’
APOD	Forward: 5’-ACAAGCATTTCATCTTGGGAAGT-3’	Reverse: 5’-CATCAGCTCTCAACTCCTGGT-3’
APOE	Forward: 5’-GTTGCTGGTCACATTCCTGG-3’	Reverse: 5’-GCAGGTAATCCCAAAAGCGAC-3’
CCDC80	Forward: 5’-GACCCCGTTTCACTATGCTGT-3’	Reverse: 5’-GGCGAGCTAGTCTCAACACG-3’
CTHRC1	Forward: 5’-CAATGGCATTCCGGGTACAC-3’	Reverse: 5’-GTACACTCCGCAATTTTCCCAA-3’
FERMT2	Forward: 5’-TCTGACCATGCTCTCTGGTG-3’	Reverse: 5’-AGTTCTTCGGGGTGTCTGATA-3’
GXYLT2	Forward: 5’-GTGTCTCTATGTATTCCCCTGCC-3’	Reverse: 5’-TTATCGTCATGGTAGACGCCT-3’
SMPX	Forward: 5’-GTTAGAGCCATCCAGGCAAA-3’	Reverse: 5’-GAACACCCTCCTCCACTTCAG-3’

## Sheet: Table S2
Supplementary Table 2. Differential genes between the two clusters
Genes	logFC	AveExpr	t	P.Value	adj.P.Val	B
C1QA	1.61258	9.15526	18.3228	4.92e-48	1.01e-43	98.097
C1QC	1.64551	9.7998	18.0378	4.58e-47	4.69e-43	95.9144
FCER1G	1.60241	8.39229	16.7938	8.16e-43	5.56e-39	86.3304
FPR3	1.39946	6.92363	16.457	1.17e-41	5.97e-38	83.723
C1QB	1.62744	9.27239	16.0914	2.1e-40	7.17e-37	80.8895
MS4A6A	1.03793	7.35378	15.4187	4.31e-38	1.26e-34	75.6693
TYROBP	1.36045	8.88942	15.1664	3.17e-37	8.11e-34	73.7114
CSF1R	1.34414	8.28405	14.5294	4.87e-35	1.11e-31	68.7713
GPR34	1.6766	7.13249	13.7348	2.54e-32	3.81e-29	62.631
CD14	1.27126	9.19565	13.637	5.47e-32	7.46e-29	61.8778
MAFB	1.15187	9.15345	13.2656	1e-30	1.2e-27	59.0243
MS4A4A	1.36327	7.25863	13.1701	2.11e-30	2.4e-27	58.2925
LAPTM5	1.12823	10.2137	13.1072	3.44e-30	3.71e-27	57.8104
C5AR1	1.46849	7.48866	13.092	3.88e-30	3.96e-27	57.6944
VSIG4	1.33531	7.7207	13.0609	4.94e-30	4.81e-27	57.456
CD163	1.11488	7.15567	12.6476	1.22e-28	1.04e-25	54.3046
RNASE6	1.27786	8.17414	12.3863	9.21e-28	6.28e-25	52.3228
CECR1	1.24534	8.71681	12.2516	2.6e-27	1.71e-24	51.3041
TM6SF1	1.25835	5.98781	12.1956	4e-27	2.55e-24	50.8815
GIMAP4	1.13241	8.04594	12.062	1.11e-26	6.7e-24	49.8757
MPEG1	1.26623	8.17614	11.6643	2.31e-25	1.28e-22	46.8978
HCLS1	1.20657	8.36037	11.6395	2.79e-25	1.5e-22	46.7128
MS4A7	1.2936	7.69378	11.5499	5.5e-25	2.81e-22	46.046
C1S	1.74092	9.88141	11.5098	7.45e-25	3.72e-22	45.7482
LY96	1.32617	8.43172	11.4908	8.6e-25	4.19e-22	45.607
THEMIS2	1.01681	7.38631	11.4828	9.14e-25	4.35e-22	45.5477
TLR1	1.14496	5.8549	11.2913	3.87e-24	1.65e-21	44.1301
APOE	1.21076	8.99449	11.2046	7.42e-24	2.98e-21	43.4912
TNFSF13B	1.16789	8.51154	11.0731	1.99e-23	7.64e-21	42.5246
P2RY13	1.15209	5.45229	11.0712	2.02e-23	7.64e-21	42.5104
HLA-DRA	1.10796	11.8004	10.5256	1.15e-21	3.56e-19	38.5423
FCGR2B	1.25174	6.88037	10.5035	1.35e-21	4.13e-19	38.383
MRC1	1.52227	8.30187	10.3576	3.93e-21	1.12e-18	37.3352
NKG7	1.07107	7.01939	10.3335	4.69e-21	1.31e-18	37.1632
GPNMB	1.37369	8.41003	10.3018	5.91e-21	1.61e-18	36.9362
C1orf162	1.09176	7.53123	10.1271	2.1e-20	5.35e-18	35.6922
EVI2A	1.1728	7.91729	10.1261	2.12e-20	5.35e-18	35.6849
FCGR1B	1.31683	6.7291	10.0181	4.62e-20	1.15e-17	34.9199
MNDA	1.20966	7.34171	9.95152	7.45e-20	1.79e-17	34.45
GLIPR2	1.04752	7.46054	9.85374	1.5e-19	3.49e-17	33.7624
EMP3	1.28248	8.78712	9.49007	1.99e-18	3.91e-16	31.2313
GGTA1P	1.21288	7.27494	9.23887	1.15e-17	2.09e-15	29.5086
NCF2	1.07392	6.78796	9.23563	1.18e-17	2.12e-15	29.4865
CTSK	1.21969	10.1374	8.96178	7.81e-17	1.24e-14	27.6344
CYP1B1	1.50282	7.54243	8.89928	1.2e-16	1.87e-14	27.2156
OMD	1.73041	5.74148	8.85573	1.61e-16	2.41e-14	26.9247
SERPINF1	1.3207	10.192	8.80253	2.32e-16	3.31e-14	26.5704
FAP	1.35993	7.71269	8.76209	3.05e-16	4.27e-14	26.3017
GZMK	1.41662	7.50295	8.76204	3.05e-16	4.27e-14	26.3014
C1R	1.15769	10.6036	8.74396	3.45e-16	4.7e-14	26.1815
FGL2	1.32238	9.18268	8.71305	4.25e-16	5.61e-14	25.9768
HSD11B1	1.17808	6.58855	8.56199	1.17e-15	1.43e-13	24.982
GAS1	1.16977	6.52904	8.53678	1.39e-15	1.66e-13	24.817
DDR2	1.24423	7.6678	8.5301	1.45e-15	1.72e-13	24.7733
ISLR	1.38308	7.84479	8.47877	2.05e-15	2.37e-13	24.438
CLIC2	1.03211	7.23905	8.42662	2.9e-15	3.29e-13	24.0986
OLFML2B	1.05378	7.99303	8.37037	4.21e-15	4.55e-13	23.7338
C3	1.32703	11.154	8.34347	5.02e-15	5.33e-13	23.5598
CCDC80	1.53305	7.843	8.32235	5.78e-15	6e-13	23.4234
PLXDC2	1.09782	6.97415	8.30071	6.66e-15	6.88e-13	23.2839
PRRX1	1.16579	6.57956	8.28157	7.56e-15	7.58e-13	23.1606
GIMAP6	1.02246	7.61132	8.27862	7.7e-15	7.69e-13	23.1417
CXCR4	1.02662	9.55548	8.27249	8.02e-15	7.97e-13	23.1022
CPVL	1.09272	8.37668	8.23451	1.03e-14	9.95e-13	22.8583
PLTP	1.14927	8.49244	8.19962	1.29e-14	1.24e-12	22.6347
ITGBL1	1.30585	6.38105	8.11882	2.19e-14	2.03e-12	22.1191
FMO2	1.20516	6.97981	8.08604	2.71e-14	2.42e-12	21.9108
FBLN5	1.19496	7.92735	8.07763	2.87e-14	2.54e-12	21.8575
FMO1	1.17118	6.28365	8.07022	3.01e-14	2.65e-12	21.8104
ITK	1.06443	6.23386	8.06465	3.12e-14	2.72e-12	21.7751
PLA2G7	1.12009	8.03878	8.05231	3.38e-14	2.89e-12	21.697
COLEC12	1.38515	7.22095	7.99816	4.8e-14	3.99e-12	21.3547
F13A1	1.40172	7.86806	7.85535	1.2e-13	9.03e-12	20.4586
TIMP3	1.00415	8.93757	7.80611	1.64e-13	1.21e-11	20.1518
CCL5	1.00434	8.87502	7.77259	2.03e-13	1.46e-11	19.9437
SERPING1	1.02745	9.6692	7.7556	2.27e-13	1.61e-11	19.8384
SFRP2	2.03963	9.49768	7.74206	2.47e-13	1.74e-11	19.7546
TRBC1	1.07031	8.85071	7.70476	3.13e-13	2.13e-11	19.5242
CCL2	1.25844	8.89707	7.6617	4.1e-13	2.73e-11	19.259
TMEM119	1.04817	6.72765	7.65502	4.28e-13	2.83e-11	19.2179
IFI44L	1.2511	7.40954	7.59094	6.4e-13	4.1e-11	18.8253
ASPN	1.60988	9.35428	7.55824	7.85e-13	4.97e-11	18.6256
SLIT2	1.29333	6.8556	7.52036	9.94e-13	6.18e-11	18.3951
COL6A2	1.0322	8.7046	7.4893	1.21e-12	7.41e-11	18.2066
PDGFRL	1.17309	6.56311	7.43528	1.69e-12	9.91e-11	17.8799
HTR2B	1.41022	5.4235	7.36505	2.6e-12	1.48e-10	17.4574
GEM	1.03464	9.77686	7.33056	3.21e-12	1.78e-10	17.2509
GLT8D2	1.03967	7.66064	7.30371	3.79e-12	2.08e-10	17.0905
MGP	1.37514	8.15727	7.29702	3.95e-12	2.13e-10	17.0506
GZMA	1.02986	7.49116	7.29215	4.07e-12	2.18e-10	17.0216
SFRP4	1.83026	7.6654	7.27222	4.59e-12	2.44e-10	16.9029
RSAD2	1.06667	7.60872	7.23513	5.76e-12	2.96e-10	16.6826
CYBRD1	1.05556	8.64726	7.22273	6.21e-12	3.15e-10	16.6092
OLFML3	1.11319	8.74505	7.22025	6.31e-12	3.19e-10	16.5945
GXYLT2	1.08548	6.53664	7.21192	6.63e-12	3.35e-10	16.5451
LINC01279	1.756	7.44168	7.09969	1.31e-11	6.26e-10	15.8845
FLNA	1.21091	9.78803	7.03411	1.94e-11	9.03e-10	15.5016
APOD	1.68359	8.91566	7.00469	2.31e-11	1.06e-09	15.3306
FXYD6	1.02068	8.09925	6.95893	3.03e-11	1.34e-09	15.0655
ZFPM2	1.27732	6.03122	6.93107	3.58e-11	1.53e-09	14.9048
CLMP	1.14819	7.22204	6.91214	4e-11	1.71e-09	14.7957
IGK	1.22531	8.08084	6.81248	7.19e-11	2.87e-09	14.2252
RERG	1.31184	6.90092	6.77548	8.93e-11	3.44e-09	14.0148
GUCY1A3	1.12849	8.03056	6.74357	1.08e-10	4.07e-09	13.834
CHRDL1	1.7401	7.41209	6.72145	1.22e-10	4.59e-09	13.709
MIR100HG	1.6208	7.10674	6.6875	1.49e-10	5.4e-09	13.5177
IGF1	1.03202	6.56349	6.66914	1.66e-10	5.95e-09	13.4145
GIMAP7	1.01489	7.59246	6.65533	1.79e-10	6.39e-09	13.3371
TMEM255A	1.06657	4.88258	6.63017	2.07e-10	7.25e-09	13.1962
IGFBP4	1.31252	9.97431	6.57336	2.87e-10	9.6e-09	12.8795
GPR133	1.02067	6.1459	6.5283	3.72e-10	1.22e-08	12.6297
GPX3	1.07024	8.81319	6.4448	5.97e-10	1.83e-08	12.17
BEX4	1.08548	7.495	6.43145	6.43e-10	1.95e-08	12.0968
CXCL9	1.26411	8.33528	6.42094	6.83e-10	2.06e-08	12.0394
SPOCK1	1.29062	7.61257	6.41267	7.15e-10	2.14e-08	11.9942
THBS4	1.45601	8.36692	6.32187	1.19e-09	3.29e-08	11.5008
C7	1.29541	6.54704	6.24372	1.84e-09	4.85e-08	11.0802
CRYAB	1.19321	8.39468	6.23201	1.96e-09	5.08e-08	11.0175
SULF1	1.02743	9.31546	6.16494	2.83e-09	6.96e-08	10.6601
OGN	1.99386	7.34002	6.12898	3.45e-09	8.28e-08	10.4696
FNDC1	1.42526	7.07924	6.12142	3.59e-09	8.57e-08	10.4297
NAP1L3	1.16828	5.82499	6.12129	3.6e-09	8.57e-08	10.429
DPCR1	-1.91414	7.00834	-6.11789	3.66e-09	8.69e-08	10.4111
OLR1	1.05433	5.13318	6.06825	4.8e-09	1.09e-07	10.1498
CCL8	1.09	7.54406	6.01368	6.44e-09	1.42e-07	9.86443
CILP	1.13222	7.67902	6.00955	6.59e-09	1.45e-07	9.84293
FERMT2	1.01362	8.48682	5.9895	7.34e-09	1.58e-07	9.73863
CXCL12	1.14078	8.18845	5.97844	7.79e-09	1.66e-07	9.6812
EP300-AS1	-1.05321	5.65583	-5.97198	8.06e-09	1.7e-07	9.64766
FHL1	1.43354	8.8465	5.96376	8.42e-09	1.77e-07	9.60511
CTHRC1	1.0411	10.1947	5.94745	9.19e-09	1.9e-07	9.52068
RARRES1	1.05438	8.21107	5.9144	1.1e-08	2.21e-07	9.35022
CXCL10	1.10535	8.78537	5.89836	1.19e-08	2.38e-07	9.26775
GHR	1.14539	5.67937	5.8727	1.37e-08	2.69e-07	9.13616
TAGLN	1.07126	10.4939	5.86297	1.44e-08	2.82e-07	9.08635
AGTR1	1.0003	5.04795	5.86294	1.44e-08	2.82e-07	9.08618
ANGPTL1	1.2765	5.65467	5.85315	1.52e-08	2.94e-07	9.03618
SRPX	1.17865	8.16179	5.77436	2.3e-08	4.18e-07	8.63584
RSPO3	1.24255	8.13036	5.75658	2.52e-08	4.53e-07	8.54606
CPA3	1.1804	8.6695	5.72076	3.04e-08	5.32e-07	8.36585
IGHM	1.06736	8.28279	5.68839	3.59e-08	6.16e-07	8.20373
DPT	1.08603	6.83611	5.66736	4.01e-08	6.8e-07	8.0988
TPSB2	1.18482	8.4535	5.65362	4.3e-08	7.21e-07	8.03035
CFL2	1.08364	8.05129	5.58784	6.03e-08	9.6e-07	7.70465
HSPB6	1.33087	6.83315	5.56866	6.65e-08	1.04e-06	7.61024
EPHX1	1.1142	8.35686	5.54361	7.55e-08	1.15e-06	7.48732
CAPN8	-1.17936	7.72043	-5.50538	9.17e-08	1.37e-06	7.30051
CCL19	1.21899	7.90885	5.49442	9.69e-08	1.43e-06	7.24718
THBS2	1.04974	9.07447	5.48826	1e-07	1.47e-06	7.21722
PDZRN4	1.31605	5.22502	5.48194	1.03e-07	1.51e-06	7.1865
PLN	1.51304	7.4207	5.44709	1.23e-07	1.75e-06	7.01766
TCEAL7	1.03093	6.33627	5.44283	1.26e-07	1.78e-06	6.99709
SYNPO2	1.37029	8.07875	5.44086	1.27e-07	1.79e-06	6.98759
GPRASP1	1.03303	6.25372	5.43582	1.3e-07	1.83e-06	6.96328
MFAP5	1.13778	7.40333	5.42029	1.41e-07	1.95e-06	6.88841
IL2RG	1.064	8.6453	5.40425	1.52e-07	2.09e-06	6.81132
ADAMDEC1	1.09969	7.74712	5.37381	1.77e-07	2.38e-06	6.66543
ADH1B	1.07531	5.6877	5.37179	1.79e-07	2.4e-06	6.65581
ACKR1	1.14251	7.83912	5.3519	1.98e-07	2.6e-06	6.56086
LMOD1	1.12038	7.37797	5.25249	3.23e-07	3.98e-06	6.09063
SYNC	1.1728	6.93049	5.23249	3.56e-07	4.32e-06	5.99686
CRISPLD1	1.14444	6.7849	5.21233	3.92e-07	4.69e-06	5.90264
MUC6	-1.13874	6.34945	-5.19118	4.35e-07	5.11e-06	5.80411
HAND2-AS1	1.093	5.01486	5.17813	4.63e-07	5.38e-06	5.74349
MUC5AC	-1.39729	8.13534	-5.15803	5.1e-07	5.85e-06	5.65032
IGLL5	1.00921	9.39105	5.13292	5.76e-07	6.47e-06	5.53436
CNN1	1.38164	9.7138	5.0837	7.29e-07	7.92e-06	5.30837
NEXN	1.0987	8.32093	5.00147	1.08e-06	1.1e-05	4.93481
CXCL11	1.15629	6.31567	4.9842	1.17e-06	1.17e-05	4.85694
GREM1	1.25539	10.498	4.95184	1.36e-06	1.33e-05	4.71171
MRGPRF	1.07484	7.96345	4.93796	1.45e-06	1.4e-05	4.64963
TFF2	-1.63522	10.0749	-4.74488	3.52e-06	2.94e-05	3.80123
C2orf40	1.54546	8.27064	4.71146	4.1e-06	3.34e-05	3.65721
SMPX	1.1449	5.48312	4.58852	7.09e-06	5.3e-05	3.13482
NMU	-1.00434	8.00414	-4.56553	7.84e-06	5.77e-05	3.03842
PSCA	-1.40501	7.60872	-4.54301	8.66e-06	6.27e-05	2.94436
UPK1B	-1.05038	5.92269	-4.51079	9.96e-06	7.06e-05	2.81052
DUOX2	-1.13747	6.82647	-4.50349	1.03e-05	7.25e-05	2.78032
VIP	1.05822	4.56232	4.45703	1.26e-05	8.6e-05	2.58899
S100P	-1.14722	11.6727	-4.36901	1.83e-05	0.000117321	2.23115
TFF1	-1.49624	11.2382	-4.29845	2.47e-05	0.000151383	1.94872
TAC1	1.03989	4.44278	4.27239	2.76e-05	0.000165469	1.84542
ARL14	-1.07812	8.27461	-4.19062	3.87e-05	0.000221224	1.52477
SYNM	1.24126	9.12767	4.14448	4.67e-05	0.000260361	1.34618
MMP3	-1.25919	7.08487	-4.10394	5.51e-05	0.000300219	1.19071
COL10A1	1.06353	7.35313	4.08142	6.04e-05	0.000324994	1.10496
PLA2G2A	1.08966	8.85621	4.03936	7.15e-05	0.000374646	0.945808
SCGB2A1	-1.07291	5.50382	-4.02422	7.59e-05	0.000394255	0.888891
FAM3B	-1.11045	8.21781	-3.73521	0.00023265	0.00101971	-0.161485
CXCL13	1.05856	8.33075	3.7281	0.00023895	0.00104264	-0.186448
VSIG1	-1.06682	7.3114	-3.61906	0.00035818	0.00147333	-0.563955
GKN2	-1.68724	7.32929	-3.58079	0.000411947	0.00166045	-0.694095
AKR1B10	-1.28211	9.29557	-3.44611	0.00066757	0.00249242	-1.14204
GKN1	-1.74165	7.79781	-3.35757	0.000909652	0.00322277	-1.42803
BPIFB1	-1.09363	8.09318	-3.19615	0.00157311	0.00511699	-1.93189
SLC6A14	-1.01438	7.12055	-3.08473	0.00226766	0.00696852	-2.26635
ANXA10	-1.12839	9.4013	-3.08233	0.00228532	0.0070133	-2.27343
REG1A	-1.02195	9.48878	-2.64807	0.00861335	0.0214443	-3.47027
PGC	-1.01251	9.64202	-2.42685	0.0159424	0.0357263	-4.01407
LIPF	-1.12716	7.45688	-2.33507	0.0203366	0.0437925	-4.22643

## Sheet: Table S3
Supplementary Table 3. Results of univariate Cox regression analysis
Genes	HR	HR.95L	HR.95H	pvalue
FERMT2	1.40006	1.23627	1.58556	1.15157e-07
TAGLN	1.33119	1.18901	1.49039	6.91497e-07
SYNM	1.19085	1.1113	1.2761	7.36043e-07
CRYAB	1.27587	1.155	1.40937	1.60269e-06
NAP1L3	1.29449	1.1638	1.43984	1.99663e-06
FLNA	1.34195	1.18539	1.51918	3.3653e-06
SLIT2	1.2755	1.15027	1.41435	3.92484e-06
GXYLT2	1.36198	1.19422	1.55331	4.09586e-06
THBS4	1.21592	1.11821	1.32217	4.78317e-06
SMPX	1.18816	1.10291	1.28	5.6652e-06
TAC1	1.22046	1.11908	1.33101	6.70003e-06
SYNC	1.23989	1.12785	1.36307	8.60298e-06
CFL2	1.27433	1.14468	1.41867	9.49457e-06
MGP	1.2639	1.13943	1.40196	9.52676e-06
APOD	1.20278	1.10833	1.30527	9.63226e-06
GEM	1.38045	1.19656	1.59261	9.86265e-06
MIR100HG	1.20732	1.11045	1.31264	1.00991e-05
CRISPLD1	1.24166	1.12743	1.36746	1.10391e-05
SYNPO2	1.21266	1.11259	1.32172	1.14341e-05
CNN1	1.18104	1.09643	1.27218	1.14862e-05
OLFML3	1.3566	1.18154	1.55759	1.51556e-05
ZFPM2	1.26646	1.13781	1.40965	1.54412e-05
LMOD1	1.23757	1.12292	1.36393	1.7295e-05
TCEAL7	1.27368	1.14009	1.42292	1.87657e-05
DDR2	1.36304	1.1801	1.57434	2.53111e-05
GPR133	1.30697	1.15382	1.48045	2.55527e-05
C1R	1.40869	1.20034	1.65322	2.7175e-05
SPOCK1	1.2305	1.11652	1.35612	2.88394e-05
GHR	1.22743	1.11422	1.35215	3.31712e-05
PDZRN4	1.18118	1.09095	1.27887	4.00978e-05
FBLN5	1.32476	1.15828	1.51516	4.05236e-05
C2orf40	1.13027	1.06531	1.19919	5.01587e-05
GPRASP1	1.2421	1.11775	1.38029	5.61908e-05
FXYD6	1.31251	1.1493	1.4989	5.97171e-05
PLN	1.16741	1.08168	1.25993	6.95964e-05
CILP	1.25703	1.123	1.40707	6.99682e-05
OLFML2B	1.36102	1.16916	1.58437	7.01328e-05
PLXDC2	1.37978	1.17616	1.61865	7.75912e-05
RERG	1.21485	1.10264	1.33849	8.2869e-05
VIP	1.18815	1.09023	1.29487	8.54886e-05
COL6A2	1.35618	1.16455	1.57935	8.86138e-05
C7	1.20853	1.09802	1.33017	0.000108338
AGTR1	1.24408	1.1126	1.39109	0.000126923
MRGPRF	1.21554	1.09997	1.34326	0.000128539
HAND2-AS1	1.2023	1.09363	1.32177	0.00013808
BEX4	1.28855	1.1292	1.47039	0.000167211
FHL1	1.17981	1.08234	1.28605	0.000170823
ITGBL1	1.25006	1.11236	1.40482	0.000178141
HSPB6	1.22876	1.10227	1.36976	0.00020182
ISLR	1.26556	1.11617	1.43495	0.000238026
TIMP3	1.34118	1.14593	1.5697	0.000255312
OMD	1.1922	1.08322	1.31214	0.000325332
ANGPTL1	1.1864	1.0782	1.30545	0.000459818
CTHRC1	1.25442	1.10448	1.42471	0.000483
NEXN	1.19681	1.08118	1.32481	0.000529057
SRPX	1.18273	1.07371	1.30281	0.00067049
C3	1.2461	1.09743	1.41491	0.00068817
CYP1B1	1.2212	1.08807	1.37062	0.000691066
FNDC1	1.15849	1.06378	1.26163	0.000722714
GUCY1A3	1.2374	1.09186	1.40233	0.000848091
SFRP4	1.13908	1.05477	1.23013	0.000903599
ASPN	1.18859	1.07308	1.31653	0.000926083
SERPING1	1.30049	1.11234	1.52048	0.000983647
CHRDL1	1.13187	1.0513	1.21861	0.0010097
THBS2	1.18997	1.07277	1.31998	0.00100989
COLEC12	1.20297	1.07694	1.34376	0.00106582
APOE	1.35424	1.12327	1.63271	0.00148118
C1S	1.24226	1.08297	1.42498	0.0019455
GPX3	1.24907	1.08512	1.43779	0.00194894
GLT8D2	1.25191	1.08574	1.44352	0.00198787
CYBRD1	1.24223	1.08243	1.42562	0.00201953
FMO2	1.23213	1.07787	1.40847	0.00222272
HTR2B	1.15514	1.05289	1.26732	0.00228965
F13A1	1.18645	1.06281	1.32447	0.00232744
CPVL	1.26832	1.08708	1.47979	0.00251803
SERPINF1	1.22359	1.07301	1.39529	0.00259787
OGN	1.09937	1.0335	1.16943	0.00265382
CCDC80	1.17023	1.0557	1.29717	0.00277556
CLMP	1.19428	1.06174	1.34336	0.00309457
MFAP5	1.16357	1.05165	1.28739	0.00332423
CTSK	1.23599	1.07112	1.42624	0.00372584
PDGFRL	1.18467	1.05523	1.32998	0.00409538
SFRP2	1.11705	1.0339	1.20688	0.00503738
LINC01279	1.11954	1.03449	1.21158	0.00509281
CCL2	1.186	1.05107	1.33826	0.00563679
RSPO3	1.13522	1.03478	1.24542	0.00728853
GREM1	1.13318	1.03242	1.24377	0.00850317
CSF1R	1.30787	1.06893	1.60022	0.00911841
IGF1	1.20927	1.04384	1.40091	0.011352
CXCL12	1.15189	1.03189	1.28583	0.0117576
GLIPR2	1.26517	1.05328	1.51969	0.0119041
GPNMB	1.19787	1.03919	1.38077	0.0127671
MAFB	1.27114	1.04898	1.54035	0.01437
EP300-AS1	0.840758	0.731468	0.966378	0.0146332
IGFBP4	1.16549	1.02991	1.31891	0.0152207
PLTP	1.20044	1.03514	1.39213	0.0156564
SULF1	1.16684	1.02928	1.32279	0.0159161
COL10A1	1.10092	1.01642	1.19245	0.0182873
GAS1	1.18517	1.028	1.36636	0.0192588
FAP	1.14161	1.02035	1.27727	0.0207991
CD14	1.22922	1.03102	1.46551	0.0214202
SLC6A14	0.920557	0.856637	0.989246	0.024168
ADH1B	1.12604	1.01458	1.24974	0.0256031
HSD11B1	1.15091	1.017	1.30245	0.0259471
CCL8	1.1307	1.01394	1.26091	0.0271812
PRRX1	1.15545	1.01315	1.31774	0.0311826
TMEM255A	1.14771	1.01185	1.3018	0.0320978
GPR34	1.17162	1.01322	1.35478	0.0325816
VSIG4	1.18429	1.01182	1.38617	0.0351831
TMEM119	1.17697	1.00896	1.37297	0.0381326
ACKR1	1.11361	1.00329	1.23606	0.0432002
OLR1	1.12566	1.00315	1.26314	0.0440664
EPHX1	1.16166	1.00161	1.34729	0.0475586
DPT	1.11738	0.997414	1.25177	0.0554564
MS4A7	1.1722	0.992662	1.38421	0.0610495
EMP3	1.15942	0.987009	1.36195	0.0717386
GGTA1P	1.14216	0.988066	1.32029	0.0722395
TM6SF1	1.16834	0.981244	1.39111	0.0805821
C1QA	1.16697	0.97863	1.39155	0.0855382
C1QC	1.16707	0.977871	1.39287	0.0868992
LY96	1.14791	0.98004	1.34452	0.0872619
TYROBP	1.1575	0.972783	1.37729	0.0991728
ARL14	0.935002	0.862293	1.01384	0.103709
MUC5AC	0.937051	0.865357	1.01468	0.109375
C1QB	1.12685	0.967097	1.31299	0.125759
C1orf162	1.14547	0.962207	1.36363	0.126799
CAPN8	0.932736	0.852764	1.02021	0.127872
FCGR2B	1.12001	0.966895	1.29738	0.130758
CCL19	1.06953	0.976902	1.17094	0.145853
MS4A6A	1.18809	0.938728	1.50369	0.151601
CXCR4	1.11591	0.952963	1.30673	0.173277
DUOX2	0.947612	0.876622	1.02435	0.175602
CLIC2	1.11495	0.950173	1.30831	0.182347
C5AR1	1.10841	0.952376	1.29	0.183648
MRC1	1.0935	0.958173	1.24794	0.184814
DPCR1	0.958181	0.898517	1.02181	0.192814
IGK	0.914129	0.796953	1.04853	0.19955
AKR1B10	0.962671	0.90804	1.02059	0.201856
S100P	0.947843	0.871765	1.03056	0.209546
CD163	1.12605	0.933853	1.3578	0.213772
MS4A4A	1.10555	0.939961	1.30031	0.225494
MMP3	0.957649	0.892678	1.02735	0.227332
FCGR1B	1.08202	0.947116	1.23613	0.245954
FMO1	1.07826	0.948464	1.22581	0.249572
CECR1	1.10293	0.93221	1.30491	0.253531
RNASE6	1.09349	0.928882	1.28728	0.28295
NKG7	0.908189	0.761686	1.08287	0.2833
LAPTM5	1.11393	0.913767	1.35793	0.285697
MPEG1	1.08635	0.925276	1.27545	0.311792
RARRES1	1.06075	0.94415	1.19174	0.320896
GZMK	1.06037	0.940077	1.19605	0.340024
FGL2	1.07134	0.929165	1.23527	0.342824
IGLL5	0.948488	0.848722	1.05998	0.35098
THEMIS2	1.09667	0.900721	1.33526	0.358171
ADAMDEC1	0.953654	0.858843	1.05893	0.374422
FCER1G	1.0708	0.919933	1.2464	0.377315
CXCL13	0.965417	0.892382	1.04443	0.380538
MUC6	0.950762	0.845185	1.06953	0.400501
GIMAP6	1.07387	0.908279	1.26964	0.404256
CXCL11	0.964462	0.883734	1.05257	0.417189
ANXA10	0.976253	0.920651	1.03521	0.421814
GKN2	0.983119	0.942419	1.02558	0.429992
GKN1	0.984559	0.946171	1.0245	0.443152
PGC	1.02119	0.967806	1.07753	0.443951
P2RY13	0.937385	0.793522	1.10733	0.446863
EVI2A	1.0588	0.912328	1.22878	0.451997
GZMA	0.950605	0.825905	1.09413	0.480145
IGHM	0.955333	0.840584	1.08575	0.483987
PLA2G7	0.952256	0.82893	1.09393	0.489371
HCLS1	1.06147	0.89006	1.26588	0.506792
VSIG1	0.977122	0.911406	1.04758	0.514706
UPK1B	0.97136	0.88929	1.06101	0.518816
BPIFB1	0.981651	0.921823	1.04536	0.563785
TNFSF13B	0.955572	0.815117	1.12023	0.575295
REG1A	1.0151	0.959055	1.07442	0.605025
CXCL10	1.02716	0.922123	1.14416	0.626363
TFF2	0.986093	0.930894	1.04457	0.63373
GIMAP4	1.04373	0.875233	1.24467	0.633734
NMU	0.979879	0.895845	1.0718	0.656809
TFF1	0.986549	0.926958	1.04997	0.670097
ITK	1.03194	0.880969	1.20878	0.696849
IL2RG	0.974456	0.853368	1.11273	0.702302
HLA-DRA	0.967477	0.814521	1.14916	0.706498
FAM3B	1.01328	0.945099	1.08637	0.710557
SCGB2A1	0.986643	0.916713	1.06191	0.719949
PSCA	1.01196	0.947252	1.08109	0.724312
CXCL9	0.985101	0.89267	1.0871	0.765236
TPSB2	1.01648	0.890279	1.16057	0.80902
RSAD2	0.986592	0.87327	1.11462	0.828327
TLR1	1.01537	0.870232	1.1847	0.84636
LIPF	0.995871	0.953163	1.04049	0.853222
TRBC1	1.01422	0.869083	1.18359	0.85779
FPR3	1.01569	0.85037	1.21315	0.86361
GIMAP7	1.01173	0.867168	1.18039	0.88216
CCL5	0.990406	0.85629	1.14553	0.896677
MNDA	0.991724	0.869682	1.13089	0.901287
PLA2G2A	1.00482	0.926112	1.09021	0.908099
CPA3	1.00524	0.91275	1.1071	0.915495
NCF2	0.996762	0.856234	1.16035	0.966634
IFI44L	1.00193	0.89897	1.11667	0.972254

## Sheet: Table S4
Supplementary Table 4. The genes obtained by lasso regression analysis
Genes
APOD
APOE
CCDC80
CPVL
CTHRC1
FERMT2
GXYLT2
LINC01279
SMPX
SYNM

## Sheet: Table S5
Supplementary Table 5. The 7 genes and risk coefficient used to construct risk model
Genes	coef
APOD	0.149079
APOE	0.334122
CCDC80	-0.51332
CTHRC1	0.178677
FERMT2	0.431197
GXYLT2	0.149786
SMPX	0.110213

## Sheet: Table S6
Supplementary Table 6. Differences in genes between high and low-risk groups
Genes	logFC	AveExpr	t	P.Value	adj.P.Val	B
FERMT2	1.11772	7.43977	10.554	2.35401e-22	4.81653e-18	39.952
KLHDC8B	0.615723	7.26371	10.2622	2.23718e-21	2.28874e-17	37.7636
TUBB6	0.982367	9.27793	9.82441	6.20225e-20	4.23014e-16	34.5356
TTC7B	0.856632	5.80949	9.70295	1.53973e-19	7.8761e-16	33.6523
SDC2	0.891668	7.37082	9.49451	7.2327e-19	2.95976e-15	32.1498
MAGEH1	0.839315	7.61131	9.22555	5.1879e-18	1.76916e-14	30.2367
RBMS1	0.715953	8.96722	9.08123	1.47477e-17	3.46189e-14	29.2226
RAB31	0.893774	9.31302	9.07679	1.52275e-17	3.46189e-14	29.1915
C11orf96	0.916708	10.0933	8.98007	3.05096e-17	6.10128e-14	28.5171
GLIS2	0.851282	7.14398	8.95062	3.76665e-17	6.10128e-14	28.3126
APOD	1.52467	6.39942	8.95045	3.77128e-17	6.10128e-14	28.3114
GXYLT2	0.881262	5.49152	8.93645	4.16811e-17	6.10128e-14	28.2143
EFEMP2	0.784449	7.18301	8.93623	4.17467e-17	6.10128e-14	28.2128
RBPMS2	1.05532	5.91296	8.91104	4.99725e-17	6.48041e-14	28.0383
DZIP1	0.856718	4.59726	8.90908	5.06752e-17	6.48041e-14	28.0247
TUBA1A	0.751039	10.8366	8.89304	5.68143e-17	6.8381e-14	27.9137
ARMCX1	1.08347	7.30169	8.80531	1.05967e-16	1.03247e-13	27.309
ANKRD6	0.931476	4.89486	8.70199	2.19809e-16	1.799e-13	26.6012
C1S	0.965835	7.98137	8.68974	2.39597e-16	1.8157e-13	26.5176
SALL2	0.705124	5.60115	8.6262	3.74209e-16	2.64024e-13	26.0851
TRPC1	0.795819	4.68366	8.60579	4.31681e-16	2.94421e-13	25.9466
TIMP2	0.722761	9.07086	8.59977	4.50218e-16	2.96887e-13	25.9058
CFL2	1.06182	6.99874	8.59536	4.64316e-16	2.96887e-13	25.8759
STON1	0.63726	4.93247	8.5801	5.16523e-16	3.2026e-13	25.7726
CSRP2	0.82662	8.40779	8.54028	6.81806e-16	3.98584e-13	25.5033
PKIG	0.75268	8.81727	8.52166	7.76109e-16	4.4111e-13	25.3777
IGFBP7	0.613399	9.36849	8.4997	9.04028e-16	4.87984e-13	25.2298
PRICKLE2	0.928378	5.88245	8.49207	9.53188e-16	4.87984e-13	25.1784
PNMAL1	1.10849	4.65206	8.49196	9.53978e-16	4.87984e-13	25.1776
KLHL5	0.591987	6.57007	8.4712	1.10167e-15	5.12304e-13	25.0381
KCNJ8	0.849992	6.14475	8.45319	1.24799e-15	5.67447e-13	24.9172
EML1	1.01832	5.97892	8.44162	1.35194e-15	6.01347e-13	24.8396
LHFP	0.841613	7.4388	8.41757	1.59636e-15	6.66594e-13	24.6785
DENND5A	0.693794	8.04158	8.38854	1.95013e-15	7.72018e-13	24.4845
OLFML3	0.943926	7.28856	8.38766	1.96202e-15	7.72018e-13	24.4786
LRCH2	0.807574	4.67367	8.37037	2.20998e-15	8.37379e-13	24.3632
MSRB3	0.818016	6.42191	8.3245	3.0286e-15	1.08716e-12	24.0578
COL8A2	0.672098	5.49386	8.29281	3.76286e-15	1.32745e-12	23.8474
HDGFRP3	0.800179	5.6362	8.21042	6.60051e-15	2.21399e-12	23.3028
TSHZ3	0.73586	5.83303	8.20367	6.91063e-15	2.24442e-12	23.2583
COX7A1	0.860886	7.44259	8.18516	7.83657e-15	2.50538e-12	23.1365
PPAP2B	0.585343	7.6882	8.16814	8.79595e-15	2.76883e-12	23.0246
CRYAB	1.08078	6.6935	8.16533	8.96491e-15	2.77926e-12	23.0062
HSPB8	0.771974	5.85151	8.14298	1.04297e-14	3.09876e-12	22.8596
ITGA1	0.760234	5.83903	8.1427	1.04498e-14	3.09876e-12	22.8577
GPX7	0.834841	6.37608	8.12912	1.14548e-14	3.34825e-12	22.7687
FSTL1	0.681094	7.62134	8.12566	1.17262e-14	3.37928e-12	22.746
LGALS1	0.697059	11.4652	8.11936	1.22359e-14	3.47719e-12	22.7048
PKD2	0.752449	7.36426	8.08534	1.53929e-14	4.25612e-12	22.4825
RERG	1.18904	5.44746	8.06647	1.74778e-14	4.76818e-12	22.3594
MPDZ	0.865244	6.67653	8.06394	1.77778e-14	4.78621e-12	22.3429
GYPC	0.608629	7.52803	8.05386	1.90248e-14	4.99059e-12	22.2773
PABPC4L	0.622341	3.99773	8.04093	2.07502e-14	5.3743e-12	22.1932
ZFPM2	1.1768	4.80625	8.02292	2.34171e-14	5.91527e-12	22.0761
GHR	1.07721	4.23673	8.00694	2.60638e-14	6.45555e-12	21.9724
C1orf54	0.638301	9.06914	7.99008	2.91758e-14	7.10674e-12	21.8632
C1R	0.885836	9.02096	7.97897	3.14256e-14	7.56469e-12	21.7912
PDLIM3	0.781735	5.70915	7.97174	3.29811e-14	7.81956e-12	21.7444
MCAM	0.744879	8.44549	7.97053	3.32487e-14	7.81956e-12	21.7366
CTGF	0.763739	10.3114	7.96051	3.55486e-14	8.08177e-12	21.6719
MAP1B	0.773227	6.02496	7.94288	3.99829e-14	8.89228e-12	21.558
SYNM	1.52662	7.60043	7.92781	4.42057e-14	9.72573e-12	21.4608
FXYD6	0.784648	6.68218	7.91844	4.70472e-14	1.01783e-11	21.4005
CNRIP1	0.803482	7.56275	7.91654	4.76475e-14	1.01783e-11	21.3882
TCF4	0.675256	8.19565	7.9162	4.77552e-14	1.01783e-11	21.386
MYL9	0.698268	5.96282	7.90653	5.09257e-14	1.07422e-11	21.3238
FN1	0.704748	8.14224	7.90495	5.14637e-14	1.07449e-11	21.3136
PPP1R3C	0.718937	4.82613	7.89653	5.44209e-14	1.11351e-11	21.2595
TAGLN	1.01593	8.05259	7.89352	5.55196e-14	1.12474e-11	21.2402
SPARCL1	0.916929	11.0103	7.88909	5.71767e-14	1.14695e-11	21.2117
PPP1R14A	0.941472	5.81925	7.87773	6.16505e-14	1.21292e-11	21.1388
RAI14	0.636226	9.15652	7.87425	6.30893e-14	1.2294e-11	21.1164
MYH10	0.962512	7.01339	7.86173	6.85445e-14	1.31619e-11	21.0362
FBXL7	0.716369	5.79936	7.85973	6.94596e-14	1.31619e-11	21.0233
AP1S2	0.607484	7.87485	7.85356	7.23573e-14	1.33379e-11	20.9838
PLEKHO1	0.670542	7.10353	7.84325	7.74636e-14	1.41516e-11	20.9177
DPYSL3	0.728175	5.62318	7.83822	8.00827e-14	1.45006e-11	20.8856
ST6GALNAC5	0.60962	4.84989	7.83587	8.13327e-14	1.45978e-11	20.8706
CTHRC1	1.08301	9.93165	7.83168	8.36163e-14	1.48772e-11	20.8438
CYR61	0.864952	9.29141	7.80149	1.02044e-13	1.76942e-11	20.651
ADAMTS1	0.839127	7.34576	7.79671	1.05311e-13	1.81073e-11	20.6205
UBE2E2	0.770243	8.0206	7.79467	1.06734e-13	1.8199e-11	20.6075
MN1	1.01665	5.59904	7.79332	1.07689e-13	1.82101e-11	20.5989
APOE	0.737334	7.99449	7.76334	1.31157e-13	2.15811e-11	20.4081
FAM198B	0.640057	7.37243	7.76255	1.31843e-13	2.15811e-11	20.403
BEX4	1.03287	6.93268	7.74804	1.45012e-13	2.33629e-11	20.3109
C8orf88	0.982205	4.57372	7.74391	1.48994e-13	2.35353e-11	20.2847
C14orf132	0.784622	5.63971	7.7039	1.93614e-13	2.93447e-11	20.0312
NRXN3	0.969048	5.00893	7.70104	1.97271e-13	2.96792e-11	20.0131
MLLT11	0.89347	7.3218	7.69823	2.00925e-13	2.98723e-11	19.9953
NAP1L2	0.863037	3.68841	7.68948	2.12736e-13	3.06535e-11	19.9401
EDNRA	0.670469	5.96582	7.68749	2.15527e-13	3.08384e-11	19.9274
SERPINF1	0.950862	8.41349	7.67326	2.36488e-13	3.36026e-11	19.8376
ZNF423	0.785146	5.59046	7.66898	2.43182e-13	3.43154e-11	19.8106
ROR2	0.634818	4.72595	7.66778	2.45087e-13	3.43384e-11	19.8031
TCEAL7	1.08839	5.36568	7.66677	2.46701e-13	3.43384e-11	19.7967
LOC728392	0.777862	5.97679	7.65971	2.58313e-13	3.55348e-11	19.7522
FILIP1	0.870793	4.40009	7.65418	2.67783e-13	3.65274e-11	19.7174
FBLN1	0.684564	5.88798	7.6521	2.71447e-13	3.6782e-11	19.7043
ENOX1	0.594844	4.93078	7.64978	2.75574e-13	3.70955e-11	19.6897
SH3RF3	0.638333	6.39719	7.63751	2.98464e-13	3.93992e-11	19.6125
TGFB1I1	0.896461	8.37468	7.6217	3.30744e-13	4.31041e-11	19.5131
PTRF	0.700928	7.00303	7.61686	3.41288e-13	4.39188e-11	19.4828
OLFML1	0.703099	6.50337	7.59291	3.98634e-13	5.03484e-11	19.3325
NDN	0.945268	6.93071	7.57971	4.34179e-13	5.41692e-11	19.2499
MYLK	0.619397	6.07765	7.57856	4.37411e-13	5.42416e-11	19.2428
AOC3	1.12151	6.93303	7.57229	4.55521e-13	5.61471e-11	19.2035
GLIPR1	0.694925	7.45756	7.56683	4.7189e-13	5.78164e-11	19.1694
FBN1	0.877154	7.26733	7.55637	5.04857e-13	6.11235e-11	19.1041
AEBP1	0.839951	8.25736	7.54759	5.34278e-13	6.3929e-11	19.0493
PEG3	0.993898	3.86841	7.53713	5.71579e-13	6.73783e-11	18.984
ZNF331	0.753894	6.07328	7.53599	5.75793e-13	6.73783e-11	18.9769
MAN1C1	0.709337	6.13214	7.53528	5.78426e-13	6.73783e-11	18.9725
TIMP3	0.751572	7.30039	7.52625	6.13072e-13	7.00786e-11	18.9163
TMEM47	0.93301	8.0196	7.51161	6.73637e-13	7.60701e-11	18.8252
DDR2	0.644713	6.04482	7.51092	6.76641e-13	7.60701e-11	18.8208
BGN	0.630885	6.79847	7.50384	7.08153e-13	7.79346e-11	18.7768
DFNA5	0.916761	7.59127	7.50293	7.12271e-13	7.79346e-11	18.7712
CYP1B1	1.06579	5.70027	7.47967	8.27008e-13	8.81323e-11	18.6268
GPR124	0.607767	6.6163	7.4742	8.56522e-13	9.03365e-11	18.5929
CAV1	0.783055	9.66427	7.4548	9.69845e-13	1.01245e-10	18.4728
TCEAL2	1.16739	3.779	7.45039	9.976e-13	1.03614e-10	18.4455
EFHD1	0.632953	6.35429	7.43894	1.07332e-12	1.10461e-10	18.3748
PTPRM	0.600865	7.56909	7.43481	1.10205e-12	1.12746e-10	18.3492
GUCY1B3	0.863016	6.86975	7.43203	1.12175e-12	1.14189e-10	18.3321
SPARC	0.687848	10.6812	7.41793	1.22738e-12	1.24324e-10	18.2451
NXN	0.903497	8.96922	7.4129	1.26742e-12	1.25887e-10	18.2141
FRMD6	0.896126	7.99809	7.41207	1.27413e-12	1.25942e-10	18.209
ZNF667-AS1	0.852358	5.49586	7.40654	1.31989e-12	1.29838e-10	18.1749
CDC42EP3	0.682645	7.00816	7.40087	1.36836e-12	1.33961e-10	18.14
CDH11	0.7363	6.90666	7.38709	1.4938e-12	1.44173e-10	18.0552
CHST11	0.588561	6.40595	7.38034	1.55933e-12	1.49091e-10	18.0137
SETBP1	0.940333	5.6105	7.36149	1.75767e-12	1.64971e-10	17.898
SERPING1	0.869472	8.26934	7.3534	1.8503e-12	1.7195e-10	17.8484
GEM	0.804869	9.00954	7.35218	1.86456e-12	1.7195e-10	17.841
CCDC69	0.830274	6.18157	7.35138	1.87405e-12	1.7195e-10	17.8361
SGCE	0.985766	7.8395	7.35046	1.88508e-12	1.7219e-10	17.8304
LOC101929787	0.67518	5.45823	7.34676	1.92983e-12	1.75494e-10	17.8077
KCNMA1	0.627562	4.39683	7.34477	1.95434e-12	1.76937e-10	17.7955
SLIT2	0.962947	4.8222	7.34276	1.97936e-12	1.77631e-10	17.7832
MIR100HG	1.35821	5.29912	7.32831	2.16899e-12	1.9212e-10	17.6948
NGFRAP1	0.913684	10.628	7.32683	2.18938e-12	1.9309e-10	17.6858
MFAP2	0.750277	7.075	7.31453	2.36649e-12	2.07241e-10	17.6106
OLFML2B	0.777099	6.95509	7.31402	2.37412e-12	2.07241e-10	17.6075
ZNF542P	0.660615	4.58771	7.3043	2.52439e-12	2.18277e-10	17.5482
GPR133	0.984022	4.62136	7.2983	2.62183e-12	2.24457e-10	17.5116
TPST1	0.591669	7.18465	7.29426	2.68944e-12	2.28772e-10	17.487
TM6SF1	0.749005	5.92347	7.29396	2.69459e-12	2.28772e-10	17.4852
CNN1	1.46704	7.17196	7.29134	2.73959e-12	2.31631e-10	17.4692
ZCCHC24	0.81756	7.35474	7.27286	3.07776e-12	2.55992e-10	17.3567
SELM	0.756877	8.55495	7.25868	3.36507e-12	2.78756e-10	17.2705
LTBP1	0.76826	7.95978	7.25292	3.48907e-12	2.87863e-10	17.2355
MATN3	0.740503	3.33713	7.21369	4.46239e-12	3.5666e-10	16.9979
PLN	1.36326	5.55161	7.20239	4.78956e-12	3.7692e-10	16.9295
MGP	1.03343	6.6485	7.2006	4.84346e-12	3.79701e-10	16.9187
CRISPLD1	1.24002	5.86297	7.17496	5.68461e-12	4.38916e-10	16.764
PLXDC2	0.771625	6.24191	7.16945	5.88342e-12	4.52559e-10	16.7309
MAFB	0.700281	8.5945	7.168	5.93702e-12	4.54972e-10	16.7221
LOC100132891	0.643564	5.10964	7.16192	6.16609e-12	4.70762e-10	16.6855
AGTR1	0.781701	3.59967	7.16066	6.21459e-12	4.72702e-10	16.678
THBS4	1.27647	6.75518	7.15613	6.39248e-12	4.8087e-10	16.6507
FLNA	0.698159	6.89856	7.14684	6.77339e-12	5.03965e-10	16.5948
GPRASP1	0.939277	5.12954	7.14163	6.99612e-12	5.1492e-10	16.5636
FGF2	0.690554	4.47598	7.1401	7.06321e-12	5.17994e-10	16.5544
EGR2	0.69068	7.07967	7.11653	8.1767e-12	5.91178e-10	16.413
FAM229B	0.738739	6.34973	7.08492	9.94566e-12	7.0659e-10	16.2239
RNF150	0.658194	4.41652	7.06796	1.1045e-11	7.71302e-10	16.1227
ZNF415	0.949846	4.45006	7.04144	1.30077e-11	8.91116e-10	15.9649
C1QTNF2	0.715235	4.52427	7.04126	1.3022e-11	8.91116e-10	15.9638
VCAN	0.773464	8.58501	7.03301	1.37003e-11	9.28217e-10	15.9148
CAP2	0.854406	6.01015	7.02511	1.4383e-11	9.71257e-10	15.8679
TRIM6	0.698361	5.18401	7.01083	1.57023e-11	1.04513e-09	15.7832
GPNMB	0.888809	8.18456	7.00999	1.57835e-11	1.04513e-09	15.7782
BNIP3	1.00378	7.36702	6.99749	1.70418e-11	1.12482e-09	15.7042
COL4A1	0.599944	9.93032	6.99001	1.78419e-11	1.17384e-09	15.6599
GUCY1A3	0.940605	6.8428	6.98872	1.79831e-11	1.17933e-09	15.6523
GPM6B	0.949201	4.84967	6.97277	1.98281e-11	1.27982e-09	15.558
FAM83B	-0.708103	6.3957	-6.96887	2.03e-11	1.29e-09	15.535
PLEK2	-0.651583	9.11555	-6.96709	2.05e-11	1.3e-09	15.5245
ACTG2	0.688276	6.81236	6.96057	2.13651e-11	1.34459e-09	15.486
TSPYL5	1.15531	6.99006	6.95856	2.1629e-11	1.35337e-09	15.4742
GLT8D2	0.787964	7.00562	6.95658	2.1892e-11	1.36565e-09	15.4625
GJA1	0.68434	10.4182	6.94029	2.41807e-11	1.50048e-09	15.3666
C1orf162	0.669331	7.11118	6.93352	2.51995e-11	1.55303e-09	15.3268
COLEC12	0.983694	6.30135	6.93075	2.56292e-11	1.57006e-09	15.3104
MXRA7	0.600045	6.97189	6.92686	2.62433e-11	1.59811e-09	15.2876
SPOCK1	1.27178	6.73717	6.90514	2.99511e-11	1.80244e-09	15.1601
PCOLCE	0.720294	7.67683	6.90081	3.07496e-11	1.84507e-09	15.1347
NUAK1	0.622236	7.55834	6.89576	3.17074e-11	1.88926e-09	15.1052
MICU3	0.794032	3.78359	6.89561	3.17369e-11	1.88926e-09	15.1043
PDZRN4	1.12922	3.66211	6.89547	3.17631e-11	1.88926e-09	15.1035
ZDBF2	0.649903	5.01955	6.88141	3.45926e-11	2.05159e-09	15.0212
WASF3	1.04314	6.38456	6.87709	3.55113e-11	2.09394e-09	14.9959
FABP3	0.694494	5.11635	6.86899	3.72963e-11	2.18034e-09	14.9486
CLMP	0.862364	5.74265	6.83536	4.57064e-11	2.58342e-09	14.7525
NAP1L3	1.06615	4.45091	6.83428	4.60052e-11	2.59315e-09	14.7462
NEXN	1.07799	7.23069	6.82886	4.75344e-11	2.67198e-09	14.7147
RRAGD	0.754089	7.09973	6.82336	4.91366e-11	2.74113e-09	14.6827
FBLN5	0.775971	6.26585	6.81856	5.05805e-11	2.8123e-09	14.6548
LPPR4	0.725618	4.40021	6.81039	5.31318e-11	2.93027e-09	14.6073
TGFBI	0.663971	10.4733	6.80764	5.40161e-11	2.97103e-09	14.5914
BCHE	1.08267	3.92359	6.80211	5.58458e-11	3.04709e-09	14.5593
VSIG4	0.720714	7.13691	6.79525	5.8196e-11	3.16689e-09	14.5196
RAB23	0.724156	7.45825	6.79364	5.8764e-11	3.18931e-09	14.5102
BARX1	0.624138	4.67306	6.79174	5.94364e-11	3.20878e-09	14.4992
FOXF1	0.813703	8.21856	6.78728	6.10514e-11	3.27008e-09	14.4734
ZNF521	0.772272	5.51969	6.7697	6.78429e-11	3.56465e-09	14.3717
FHL1	1.06873	7.02931	6.76591	6.94048e-11	3.61347e-09	14.3498
PLOD2	0.674806	8.8272	6.76232	7.09104e-11	3.67316e-09	14.3291
TNC	0.771974	5.76454	6.75597	7.36613e-11	3.7869e-09	14.2924
LMOD1	0.777068	5.76438	6.74714	7.76597e-11	3.95273e-09	14.2414
PLS1	-0.585016	11.0288	-6.743	7.96e-11	4.02e-09	14.2176
MYH11	0.858789	6.04384	6.73403	8.39895e-11	4.18129e-09	14.1659
FBLN2	0.655477	6.34413	6.7117	9.5959e-11	4.70844e-09	14.0375
CHN1	0.68611	8.11517	6.70271	1.01234e-10	4.90842e-09	13.986
SYNC	1.0632	5.49876	6.69971	1.03059e-10	4.97699e-09	13.9688
PDGFRL	0.90494	5.42948	6.69417	1.06516e-10	5.08022e-09	13.937
IGFBP3	0.629888	9.70717	6.67963	1.16132e-10	5.50041e-09	13.8537
CTSK	0.753814	9.57556	6.65705	1.3278e-10	6.17458e-09	13.7246
SYNPO2	1.02718	6.25973	6.6555	1.34002e-10	6.19207e-09	13.7158
EMCN	0.675636	6.61647	6.65504	1.34367e-10	6.19207e-09	13.7132
ARMCX2	0.871801	7.26098	6.65456	1.34752e-10	6.19588e-09	13.7104
IGDCC4	0.702705	6.21413	6.64872	1.39496e-10	6.37104e-09	13.6771
MEIS1	0.74984	6.39788	6.64712	1.40824e-10	6.40309e-09	13.668
EFEMP1	0.756634	6.19354	6.64345	1.4391e-10	6.4736e-09	13.6471
ROBO1	0.692343	8.75813	6.64204	1.45117e-10	6.49726e-09	13.639
PLSCR4	0.813044	7.29081	6.63129	1.54639e-10	6.8635e-09	13.5778
FRZB	0.625641	5.1269	6.62915	1.56611e-10	6.92101e-09	13.5656
AKR1B1	0.611958	9.19426	6.62823	1.5746e-10	6.94129e-09	13.5604
RSPO3	1.31079	6.98923	6.62672	1.58872e-10	6.97572e-09	13.5518
CPED1	0.662093	6.30837	6.59653	1.89829e-10	8.15984e-09	13.3803
IGFBP6	0.598788	6.93878	6.57717	2.1273e-10	9.03043e-09	13.2706
HTRA1	0.607745	9.1489	6.57554	2.14767e-10	9.09805e-09	13.2615
TTLL7	0.622192	4.57737	6.57439	2.16225e-10	9.14085e-09	13.2549
RBM24	0.773181	4.03952	6.57007	2.21788e-10	9.33745e-09	13.2305
MRGPRF	0.961891	6.19308	6.55852	2.37335e-10	9.91043e-09	13.1652
MRC1	0.82132	8.36859	6.55054	2.48704e-10	1.0343e-08	13.1202
SRPX	1.03381	6.64971	6.52246	2.93101e-10	1.18755e-08	12.9621
C2orf40	1.65529	5.04206	6.52045	2.96549e-10	1.19678e-08	12.9508
NUDT11	0.592122	4.64038	6.51096	3.1344e-10	1.25016e-08	12.8975
KRTCAP3	-0.613258	8.80599	-6.50918	3.17e-10	1.26e-08	12.8875
HMCN1	0.906857	5.42862	6.50544	3.23692e-10	1.28094e-08	12.8665
ACTC1	0.737699	6.72667	6.49901	3.36056e-10	1.31725e-08	12.8304
TWIST1	0.965199	5.83315	6.49815	3.37748e-10	1.32135e-08	12.8256
SCRG1	0.812789	3.87315	6.49706	3.39895e-10	1.32721e-08	12.8195
RIMKLB	0.599448	4.55522	6.48554	3.6348e-10	1.40306e-08	12.7549
DNM3OS	0.657143	4.55936	6.46969	3.98536e-10	1.50729e-08	12.6663
LTBP2	0.658663	7.37239	6.46797	4.02547e-10	1.51965e-08	12.6567
DACT1	0.915018	7.16433	6.46596	4.07267e-10	1.53464e-08	12.6454
GAS1	0.68046	5.21365	6.46368	4.12703e-10	1.55226e-08	12.6327
CH25H	0.87594	6.56747	6.45618	4.31057e-10	1.60653e-08	12.5908
PBX3	0.655412	7.90891	6.4551	4.33744e-10	1.61273e-08	12.5848
NID2	0.660674	8.27184	6.4529	4.3932e-10	1.62255e-08	12.5725
AKAP12	0.717865	5.68233	6.45036	4.45838e-10	1.6407e-08	12.5584
PDGFC	0.634745	7.48397	6.43073	4.99496e-10	1.80139e-08	12.449
VGLL3	0.701594	4.68843	6.43008	5.01374e-10	1.80139e-08	12.4454
CNN3	0.620956	9.77315	6.42992	5.0183e-10	1.80139e-08	12.4445
TMEM255A	0.867861	4.37013	6.42731	5.09471e-10	1.82243e-08	12.43
TMEM45A	0.805905	8.32776	6.41094	5.59964e-10	1.95519e-08	12.3391
CCL2	0.8779	8.68339	6.40611	5.75793e-10	1.99829e-08	12.3123
C3	1.01062	10.2562	6.39854	6.01474e-10	2.07185e-08	12.2703
MRVI1	0.621284	5.87329	6.39218	6.23915e-10	2.13121e-08	12.2351
GPR34	0.839436	7.41061	6.36222	7.41151e-10	2.45383e-08	12.0694
GPR183	0.737234	8.22211	6.33951	8.44166e-10	2.73299e-08	11.9443
OMD	0.957897	3.99005	6.33324	8.75005e-10	2.82389e-08	11.9098
GREM1	1.40288	9.31748	6.32878	8.97586e-10	2.88766e-08	11.8853
RTN1	0.705921	5.50955	6.29958	1.06032e-09	3.32435e-08	11.7251
MS4A7	0.684509	7.73502	6.29586	1.08307e-09	3.38848e-08	11.7047
MFAP4	0.70166	6.42418	6.2937	1.09646e-09	3.41992e-08	11.6929
JAM2	0.816342	5.80214	6.28368	1.16077e-09	3.59312e-08	11.6381
FGF13	1.0164	5.76231	6.28196	1.17218e-09	3.61748e-08	11.6287
HSPA2	0.755982	6.87542	6.26534	1.28826e-09	3.91209e-08	11.5379
PLA1A	0.907493	6.01066	6.26181	1.31429e-09	3.95872e-08	11.5187
CEP55	-0.607894	9.20079	-6.25521	1.36e-09	4.06e-08	11.4827
SDPR	0.697352	6.12222	6.25445	1.37029e-09	4.07523e-08	11.4786
MYOT	0.651666	3.16154	6.24321	1.46036e-09	4.29315e-08	11.4174
SLC16A7	0.656089	5.08323	6.24073	1.481e-09	4.34137e-08	11.4039
ITGBL1	0.835502	4.61735	6.23821	1.50228e-09	4.38975e-08	11.3902
APOC1	0.657565	8.93729	6.23804	1.5037e-09	4.38975e-08	11.3893
TCEAL3	0.608427	8.03723	6.23801	1.50394e-09	4.38975e-08	11.3891
ITIH5	0.621436	5.69492	6.23372	1.54091e-09	4.4496e-08	11.3658
C3AR1	0.627582	8.42098	6.22468	1.62172e-09	4.61502e-08	11.3167
FZD7	0.800862	6.91702	6.22257	1.64113e-09	4.66378e-08	11.3052
GPR155	0.672068	5.21853	6.21029	1.75888e-09	4.95026e-08	11.2387
HAND2-AS1	0.761789	3.72194	6.20661	1.79575e-09	5.04016e-08	11.2187
INMT	0.67326	5.48668	6.17604	2.13278e-09	5.83406e-08	11.0535
RSPH1	-0.653103	6.76267	-6.17257	2.17e-09	5.93e-08	11.0348
RARRES2	0.648645	8.71733	6.16498	2.26927e-09	6.13362e-08	10.9939
LY96	0.724828	8.24877	6.16456	2.27462e-09	6.13998e-08	10.9916
SBSPON	0.7539	4.20778	6.15787	2.36157e-09	6.34954e-08	10.9556
CLDN7	-0.671623	10.0077	-6.15531	2.4e-09	6.4e-08	10.9418
FLNC	0.697469	7.10617	6.15425	2.40996e-09	6.42897e-08	10.9361
ANGPTL1	0.802377	3.67029	6.14862	2.48714e-09	6.60901e-08	10.9059
ASB5	0.970806	3.05789	6.14459	2.54384e-09	6.72475e-08	10.8842
CYS1	0.804271	4.33712	6.13388	2.70091e-09	7.04888e-08	10.8267
DHRS11	-0.756187	6.14028	-6.13433	2.69e-09	7.05e-08	10.8291
GFPT2	0.672652	5.4497	6.13103	2.7442e-09	7.12597e-08	10.8114
COL6A3	0.629649	11.2881	6.12107	2.90107e-09	7.47593e-08	10.758
PRIMA1	0.878848	5.31137	6.10385	3.19345e-09	8.06681e-08	10.6658
SFRP2	1.39003	6.37418	6.09863	3.28745e-09	8.25333e-08	10.638
TMEM35	0.760625	3.95069	6.0977	3.3045e-09	8.28596e-08	10.633
TIGD7	0.62338	4.41499	6.09695	3.31847e-09	8.3108e-08	10.629
PPP1R1B	-1.10956	6.89411	-6.09113	3.43e-09	8.57e-08	10.5979
FUT3	-0.697668	6.44621	-6.08741	3.5e-09	8.71e-08	10.578
ISLR	0.662121	5.91443	6.06827	3.89144e-09	9.4902e-08	10.4761
NR2F1	0.801284	7.08014	6.06105	4.05026e-09	9.77559e-08	10.4377
CD14	0.629933	8.73955	6.05393	4.21304e-09	1.00822e-07	10.3999
COL15A1	0.695508	9.49716	6.03882	4.58022e-09	1.08468e-07	10.3197
ATP1A2	0.619575	3.73431	6.02811	4.85915e-09	1.13324e-07	10.2629
riskScore	0.895049	1.48428	6.00621	5.48229e-09	1.25833e-07	10.1472
C7	0.885797	4.87764	6.00337	5.56887e-09	1.27455e-07	10.1321
CPE	0.960451	7.53357	6.00306	5.57831e-09	1.27528e-07	10.1305
TIMP1	0.586984	11.1484	5.99429	5.85385e-09	1.32818e-07	10.0842
ASPN	1.05504	8.04791	5.99069	5.97067e-09	1.34692e-07	10.0653
C3orf70	0.798164	6.26677	5.97798	6.40213e-09	1.42915e-07	9.99836
COL5A2	0.585507	9.83206	5.97611	6.46808e-09	1.44152e-07	9.98853
MBNL1-AS1	0.758941	5.4635	5.94679	7.59359e-09	1.64415e-07	9.83467
VIP	0.964869	3.30421	5.93828	7.95453e-09	1.70964e-07	9.79014
SFRP4	1.33611	6.25267	5.93154	8.25271e-09	1.75799e-07	9.75485
COL5A1	0.625881	7.60981	5.93144	8.25681e-09	1.75799e-07	9.75437
SLC24A3	0.701324	6.57374	5.89878	9.86247e-09	2.05704e-07	9.584
CXCL12	0.782904	7.03636	5.89385	1.01303e-08	2.10582e-07	9.55832
CLIC2	0.65896	6.52066	5.88938	1.03785e-08	2.14282e-07	9.53512
LUM	0.612505	9.67423	5.87972	1.09364e-08	2.24218e-07	9.48493
AMIGO2	0.829196	8.39889	5.87502	1.12187e-08	2.29545e-07	9.4605
LOC101930067	-1.04404	4.61418	-5.86699	1.17e-08	2.37e-07	9.41886
GIMAP6	0.615173	7.46406	5.86447	1.18776e-08	2.39672e-07	9.4058
HSD11B1	0.808427	6.12956	5.85936	1.22099e-08	2.4565e-07	9.37936
DSG2	-0.624185	9.95034	-5.85523	1.25e-08	2.5e-07	9.35796
GGTA1P	0.730319	6.84542	5.85353	1.26002e-08	2.5177e-07	9.34921
CCDC80	0.860578	5.74622	5.85314	1.26268e-08	2.52056e-07	9.34718
DNER	0.901775	3.66968	5.85275	1.26538e-08	2.52349e-07	9.34513
DUSP5	0.664758	8.12051	5.85113	1.27647e-08	2.54312e-07	9.33677
CHRDL1	1.1601	5.30534	5.84176	1.34264e-08	2.65428e-07	9.28835
LINC01279	1.245	5.69722	5.83053	1.42638e-08	2.79285e-07	9.23037
CASQ2	0.905182	4.78353	5.81584	1.5436e-08	2.97397e-07	9.15471
TAC1	1.00784	3.26047	5.8102	1.59106e-08	3.05329e-07	9.1257
PWAR6	0.664487	3.72557	5.80885	1.6027e-08	3.06474e-07	9.11872
SULF1	0.885416	8.61526	5.80621	1.62556e-08	3.09978e-07	9.10515
SMPX	1.11622	4.11222	5.80392	1.64561e-08	3.12346e-07	9.09341
PRKAR2B	0.795276	7.50658	5.80141	1.66789e-08	3.15987e-07	9.08053
RCAN2	0.819081	7.44778	5.80087	1.67275e-08	3.16616e-07	9.07774
SCN7A	0.626039	3.22355	5.80034	1.67752e-08	3.16901e-07	9.07501
TNFRSF11A	-0.705826	7.4885	-5.79785	1.7e-08	3.2e-07	9.0622
CD1D	0.663229	5.47751	5.79442	1.73158e-08	3.25293e-07	9.04463
LINC00702	0.742495	3.2623	5.78971	1.77589e-08	3.32093e-07	9.02043
FAP	0.932509	7.38529	5.77207	1.95154e-08	3.58765e-07	8.9301
PLAGL1	0.662785	7.13085	5.76628	2.01286e-08	3.67724e-07	8.90048
NANOS1	0.659818	4.23359	5.76047	2.07627e-08	3.77958e-07	8.87078
COL3A1	0.635206	10.7495	5.75605	2.12576e-08	3.85938e-07	8.84822
C1QTNF7	0.70325	4.10203	5.74883	2.2091e-08	3.98592e-07	8.8114
CECR1	0.657989	7.89163	5.74474	2.25773e-08	4.05579e-07	8.79055
FAM129A	0.782358	8.05724	5.73593	2.36611e-08	4.21715e-07	8.74567
TYROBP	0.621503	8.99478	5.73022	2.43897e-08	4.33192e-07	8.71663
GIMAP4	0.598118	7.82063	5.72981	2.44429e-08	4.33574e-07	8.71455
SNAI2	0.756097	7.39671	5.71914	2.58676e-08	4.55879e-07	8.66032
CLEC2B	0.586462	6.6431	5.71745	2.61005e-08	4.59194e-07	8.65174
MS4A4A	0.634507	7.31432	5.70871	2.73387e-08	4.78919e-07	8.60737
MYOCD	0.839376	5.55572	5.70851	2.73673e-08	4.7897e-07	8.60637
THBS2	1.05953	8.18638	5.66147	3.50869e-08	5.94792e-07	8.3686
PLP1	0.708168	3.31685	5.65732	3.58622e-08	6.05425e-07	8.34769
DCLK1	0.617791	4.11861	5.62404	4.27086e-08	6.99089e-07	8.18056
CXCR4	0.643129	9.26195	5.62159	4.32608e-08	7.04744e-07	8.16828
RAI2	0.827775	6.22289	5.61831	4.40101e-08	7.14108e-07	8.15186
FGL2	0.700551	8.98545	5.59118	5.07145e-08	8.12583e-07	8.01627
KCTD12	0.657102	9.56251	5.5904	5.09202e-08	8.15241e-07	8.0124
TMEM170B	0.670469	5.22775	5.57715	5.45585e-08	8.67383e-07	7.94642
RNASE6	0.625194	7.81664	5.5549	6.1251e-08	9.58881e-07	7.83582
PRUNE2	0.718434	4.95972	5.55385	6.15846e-08	9.61181e-07	7.83063
FCGR2B	0.745154	7.09591	5.54366	6.49251e-08	9.9807e-07	7.78014
MFAP5	0.944806	5.70459	5.50933	7.75369e-08	1.16676e-06	7.61052
MGC24103	0.675003	4.06894	5.5058	7.8962e-08	1.18298e-06	7.59312
WASF1	0.70898	5.77732	5.49664	8.27775e-08	1.23179e-06	7.54804
FAM19A4	0.73947	2.9594	5.49103	8.52017e-08	1.26144e-06	7.52047
SMOC2	0.68718	6.17824	5.48922	8.59979e-08	1.27156e-06	7.51158
LOXL1	0.620886	7.09561	5.47642	9.18475e-08	1.34523e-06	7.44873
EPB41L3	0.693249	6.53154	5.46581	9.69844e-08	1.40538e-06	7.39676
C1QB	0.655049	8.87351	5.46532	9.72281e-08	1.40792e-06	7.39436
REEP1	0.865386	5.56444	5.46037	9.97234e-08	1.43491e-06	7.37016
HSD17B6	0.622264	5.26309	5.45866	1.00601e-07	1.44449e-06	7.3618
CHRDL2	0.776022	5.3772	5.45668	1.01629e-07	1.45721e-06	7.35208
COL1A2	0.640944	10.3279	5.45483	1.02593e-07	1.46589e-06	7.34307
CPVL	0.669921	8.35091	5.43699	1.12394e-07	1.58272e-06	7.25596
PBK	-0.668488	9.20954	-5.43189	1.15e-07	1.62e-06	7.23111
PRSS3	-0.722536	9.19559	-5.42995	1.17e-07	1.63e-06	7.22165
GMDS	-0.619647	7.92056	-5.41867	1.23e-07	1.71e-06	7.16676
F13A1	0.795425	6.57316	5.41522	1.25585e-07	1.73389e-06	7.15003
PGM5-AS1	0.653815	4.76481	5.40407	1.32913e-07	1.81302e-06	7.0959
OGN	1.39834	4.73037	5.38828	1.44006e-07	1.94618e-06	7.0194
FOXF2	0.6747	7.48408	5.37572	1.53472e-07	2.05914e-06	6.95866
AFAP1-AS1	-0.808441	5.76053	-5.37573	1.53e-07	2.06e-06	6.95872
ITGAM	0.587035	6.40726	5.36317	1.63533e-07	2.17559e-06	6.89808
EVI2A	0.660977	7.9959	5.34912	1.75553e-07	2.31442e-06	6.83043
FNDC1	1.09195	6.59655	5.33774	1.85911e-07	2.42443e-06	6.77575
PRRX1	0.691341	5.61656	5.32786	1.95382e-07	2.5334e-06	6.72837
APCDD1	0.777526	6.79976	5.31489	2.0854e-07	2.67855e-06	6.66622
CYBRD1	0.706493	7.54182	5.30693	2.17035e-07	2.76538e-06	6.62815
CCDC146	0.636907	5.69172	5.30181	2.22678e-07	2.82644e-06	6.60368
FMO2	0.611923	5.36211	5.26315	2.70103e-07	3.34741e-06	6.41965
GRP	0.633721	3.32537	5.2518	2.85796e-07	3.51e-06	6.36584
NBEA	0.750697	5.41391	5.24938	2.89264e-07	3.54835e-06	6.35435
FIBIN	0.604784	6.27472	5.21581	3.41651e-07	4.09724e-06	6.19579
HAS2	0.595615	6.04892	5.14019	4.95573e-07	5.60527e-06	5.84171
FAT4	0.585758	6.41786	5.1342	5.10295e-07	5.73374e-06	5.81386
ITM2A	0.665699	8.55956	5.12888	5.23734e-07	5.86863e-06	5.78913
MPEG1	0.598541	8.28736	5.07629	6.76367e-07	7.29913e-06	5.54587
SLC2A3	0.601824	7.51923	5.07169	6.91594e-07	7.4243e-06	5.5247
CILP	0.684477	6.05777	5.04876	7.72612e-07	8.15707e-06	5.41939
PCDHB5	0.688551	3.73565	5.03919	8.09104e-07	8.46807e-06	5.37552
KIT	0.743814	7.59368	4.96306	1.1649e-06	1.16212e-05	5.0293
CD52	0.607766	8.46069	4.92618	1.38767e-06	1.35013e-05	4.86319
SPON1	0.591531	6.05837	4.90348	1.54473e-06	1.48041e-05	4.76145
CCL19	0.933853	6.8169	4.89799	1.5852e-06	1.51352e-05	4.73692
MLF1	0.915818	5.92715	4.86726	1.83152e-06	1.71039e-05	4.59993
TMEM100	0.927532	5.95209	4.8625	1.87276e-06	1.74255e-05	4.57881
GIPC2	-0.694659	8.18984	-4.86005	1.89e-06	1.76e-05	4.56793
PTX3	0.705536	4.58144	4.81415	2.3467e-06	2.10595e-05	4.36498
COL10A1	1.10821	7.00749	4.75975	3.01823e-06	2.61125e-05	4.12662
DEPDC7	0.860511	5.72771	4.75938	3.02336e-06	2.61458e-05	4.12501
LINC00520	-0.630446	6.52868	-4.74562	3.22e-06	2.76e-05	4.06507
CFH	0.713688	7.95438	4.74102	3.28967e-06	2.80926e-05	4.04509
CDC6	-0.610288	6.93826	-4.72438	3.55e-06	2.99e-05	3.97288
SAMD13	-0.585478	6.37716	-4.72365	3.56e-06	3e-05	3.96971
COL21A1	0.68915	5.59635	4.72194	3.59042e-06	3.01946e-05	3.9623
VLDLR	0.704627	5.14077	4.66757	4.59974e-06	3.71851e-05	3.72798
STX19	-0.608339	5.8531	-4.65788	4.81e-06	3.85e-05	3.68649
GPA33	-0.929009	7.68067	-4.64737	5.04e-06	4.02e-05	3.64153
NUPR1	0.59252	8.05803	4.61979	5.70781e-06	4.45393e-05	3.524
BEX1	0.93215	5.75514	4.61763	5.76338e-06	4.48894e-05	3.51484
ACKR1	0.634468	6.26953	4.57952	6.83711e-06	5.19088e-05	3.3535
S100A14	-0.718047	8.83982	-4.55236	7.72e-06	5.73e-05	3.23924
WFDC1	0.591638	7.70274	4.53103	8.48298e-06	6.21893e-05	3.14994
PFN2	0.683713	8.63914	4.4948	9.95477e-06	7.13931e-05	2.99906
MAMDC2	0.852987	4.3508	4.49249	1.00568e-05	7.19091e-05	2.98944
EPDR1	0.643763	7.47627	4.44319	1.24812e-05	8.61021e-05	2.78592
ERP27	0.610349	5.37092	4.4092	1.44689e-05	9.76088e-05	2.64678
ENPP2	0.587495	8.80994	4.40284	1.48732e-05	9.96793e-05	2.62083
SCG5	0.690674	6.90918	4.35801	1.8046e-05	0.000117702	2.43891
DSC2	-0.585325	7.09197	-4.32772	2.05e-05	0.000132074	2.31696
GZMK	0.666098	7.07846	4.30637	2.25031e-05	0.000142461	2.23144
OLR1	0.701892	5.58958	4.20106	3.50699e-05	0.000205547	1.81503
TYRP1	0.818767	5.96923	4.19867	3.54209e-05	0.00020707	1.80569
KLHL13	0.738968	5.6108	4.17353	3.93255e-05	0.000226786	1.70769
GSPT2	0.643454	6.65319	4.12489	4.80739e-05	0.000269048	1.51958
FGG	0.706325	4.04186	4.10622	5.19016e-05	0.000286542	1.44789
SLC16A4	0.59169	5.8458	4.10556	5.20411e-05	0.000287076	1.44538
NMU	-0.894605	8.46228	-4.10386	5.24e-05	0.000288471	1.43887
BEX2	0.85899	5.82108	4.04954	6.53792e-05	0.000347822	1.23205
CD69	0.607496	7.50098	4.03196	7.01959e-05	0.000368574	1.16564
LOC400043	0.739379	8.21094	3.99649	8.09592e-05	0.000414448	1.03245
IL6	0.775484	7.50993	3.98279	8.55224e-05	0.000433352	0.981289
HOXA13	-0.656762	6.45731	-3.93683	0.000102681	0.000505038	0.810802
AGT	0.690768	8.40921	3.93218	0.000104587	0.000512824	0.793662
SHISA2	0.634688	5.96486	3.91502	0.000111921	0.000543171	0.730533
ATP4A	0.730314	5.35364	3.85971	0.000139019	0.000654351	0.528739
LRRN1	0.717725	4.24287	3.75862	0.000205297	0.000903936	0.166656
ORM1	0.716606	5.75326	3.74522	0.000216046	0.000944152	0.119334
PEG10	0.604853	5.16756	3.73647	0.000223352	0.000970279	0.088502
FGFBP1	-0.628957	6.44809	-3.7339	0.000225542	0.000977717	0.0794581
GIF	1.13462	6.28163	3.71123	0.000245759	0.00105066	-7.61102e-05
IL33	0.733742	7.1219	3.68813	0.000268103	0.00113153	-0.0806513
CCL8	0.601685	7.78214	3.59241	0.000382711	0.00152747	-0.409605
OTC	-0.729964	5.19724	-3.55843	0.000433469	0.00169908	-0.52448
HOXA10	-0.606834	7.14632	-3.51172	0.000513629	0.00195887	-0.680788
NAT2	-0.608619	6.30858	-3.45712	0.00062484	0.002314	-0.86103
LEFTY1	-0.957161	5.57951	-3.35362	0.00089993	0.00315669	-1.1956
APOBEC1	-0.627149	6.26738	-3.34513	0.000926926	0.00323484	-1.22264
TMPRSS15	-0.68685	5.06913	-3.32025	0.00101035	0.0034709	-1.30146
CDH17	-0.930282	9.17813	-3.29577	0.00109922	0.00372862	-1.37849
TFF3	-0.757116	9.12834	-3.28961	0.0011227	0.00379145	-1.39779
TFPI2	0.586332	5.51411	3.27303	0.00118825	0.00397255	-1.44958
AGR3	-0.710505	10.8253	-3.23581	0.00134852	0.00441827	-1.56495
LINC00483	-0.601507	6.24106	-3.22516	0.00139791	0.00454882	-1.59771
FDCSP	0.70283	5.76206	3.178	0.00163757	0.0052077	-1.74167
CXCL13	0.710702	8.00778	3.13167	0.00190949	0.00592649	-1.88115
PTPRZ1	0.645817	4.98319	3.07029	0.00233407	0.00704492	-2.063
LINC01207	-0.720103	7.37129	-3.03245	0.00263749	0.00780077	-2.17344
CEACAM6	-0.71095	10.9154	-3.00279	0.00290013	0.00845172	-2.25908
CPS1	-0.884425	7.11265	-2.96874	0.00323119	0.00928168	-2.35645
REG4	-0.836857	7.73282	-2.91504	0.0038241	0.0106703	-2.50786
DKK1	0.824928	6.41383	2.81761	0.00515926	0.0137392	-2.7759
GPR128	-0.686155	6.73414	-2.78108	0.00576042	0.0151108	-2.87418
SLC6A14	-0.631839	8.62278	-2.6038	0.00967797	0.023324	-3.33376
GC	0.631944	4.57058	2.59576	0.00990212	0.0237635	-3.35391
SPINK4	-0.775988	8.14384	-2.41881	0.0161661	0.0356591	-3.78248
SI	-0.930441	6.85461	-2.37596	0.018131	0.039203	-3.8819
TM4SF20	-0.675129	6.84372	-2.35677	0.0190769	0.0408682	-3.92586
FABP1	-0.613786	6.51765	-2.35486	0.0191733	0.0410271	-3.93021
OLFM4	-0.755999	10.6848	-2.30274	0.0219772	0.046045	-4.04779

## Sheet: Table S7
Supplementary Table 7. Potential drugs obtained in the CMap database
cmap name	mean	n	enrichment	p	specificity	percent non-null
harmalol	-0.625	3	-0.896	0.00218	0	100
chloropyrazine	-0.561	4	-0.896	0.00022	0.0065	100
arachidonyltrifluoromethane	-0.566	2	-0.887	0.02547	0.0523	100
vinblastine	-0.554	3	-0.878	0.00357	0.0382	100
khellin	-0.638	5	-0.867	8e-05	0	100
sulfamonomethoxine	-0.392	4	-0.834	0.00137	0	75
3-acetamidocoumarin	-0.293	4	-0.829	0.00163	0.039	50
cloxacillin	-0.412	4	-0.825	0.00177	0.0061	75
lisuride	-0.292	5	-0.8	0.0007	0.0246	60
nadolol	-0.225	4	-0.782	0.00454	0.0769	50
eticlopride	-0.323	4	-0.78	0.00479	0	75
lasalocid	-0.249	4	-0.775	0.00527	0.0556	50
finasteride	-0.293	6	-0.762	0.00034	0.0061	50
Prestwick-642	-0.456	4	-0.761	0.00668	0.0276	75
cefamandole	-0.419	4	-0.753	0.00758	0.0083	75
felbinac	-0.255	4	-0.752	0.00758	0.1206	50
timolol	-0.417	4	-0.751	0.00768	0.0373	75
naringenin	-0.322	4	-0.749	0.0079	0.0403	50
tiletamine	-0.305	4	-0.728	0.01112	0.0114	50
lobelanidine	-0.433	4	-0.716	0.01327	0.0245	75
tranexamic acid	-0.421	5	-0.716	0.00407	0.0805	80
atractyloside	-0.328	5	-0.712	0.00427	0.0227	60
myosmine	-0.42	6	-0.697	0.00181	0	83
terazosin	-0.5	4	-0.696	0.0181	0.0896	75
midodrine	-0.302	5	-0.693	0.00611	0.0827	60
ribavirin	-0.292	4	-0.691	0.01959	0.0921	50
amantadine	-0.346	4	-0.688	0.02037	0.098	50
indoprofen	-0.309	4	-0.685	0.02129	0.0667	50
harmol	-0.516	4	-0.679	0.02349	0.1093	75
memantine	-0.491	4	-0.679	0.02335	0.0364	75
colistin	-0.279	4	-0.679	0.02333	0.0692	50
loracarbef	-0.253	4	-0.679	0.02349	0.0314	50
nizatidine	-0.502	4	-0.67	0.02668	0.0339	75
levobunolol	-0.356	4	-0.666	0.02815	0.1346	75
gentamicin	-0.244	4	-0.665	0.02853	0.1513	50
monensin	-0.359	6	-0.658	0.00449	0.1138	50
bretylium tosilate	-0.327	4	-0.635	0.04279	0.0659	75
aconitine	-0.428	4	-0.629	0.04673	0.0692	75
pheniramine	-0.398	5	-0.619	0.02135	0.0361	60
doxycycline	-0.338	5	-0.605	0.02704	0.0452	60
alprostadil	-0.205	7	-0.55	0.01601	0.08	57
etiocholanolone	-0.216	6	-0.524	0.0474	0.2922	50
pioglitazone	-0.24	11	-0.467	0.01029	0.1212	54
